# Supplementary material for: Adhesion of Gastric Cancer Cells to the Enteric Nervous System: Comparison between the Intestinal Type and Diffuse Type of Gastric Cancer
Source: Cancers (Basel). 2022 Jul 6;14(14):3296. doi: 10.3390/cancers14143296 (PMC9313246; doi:10.3390/cancers14143296)
Supplement: Supplementary file 1 [file cancers-14-03296-s001.zip]

Archive with 3 entries (3 files):
- Figure S1.pptx
- Figure S2.wmv
- Figure S3.pdf
